# Supplementary material for: Development of Machine Learning Models for Predicting Surgical Site Infection After Spinal Surgery
Source: J Clin Med. 2026 Jul 8;15(14):5339. doi: 10.3390/jcm15145339 (PMC13412827; doi:10.3390/jcm15145339)
Supplement: Supplementary file 1 [file jcm-15-05339-s001.zip]

Archive with 2 entries (2 files):
- File S1-TRIPODAI_checklist_form.pdf
- Supplementary tables and figures.pdf
